# Supplementary material for: Trajectories of Social Participation and Its Predictors in Older Adults: Based on the CLHLS Cohorts from 2002 to 2018
Source: Int J Environ Res Public Health. 2023 Feb 27;20(5):4260. doi: 10.3390/ijerph20054260 (PMC10001875; doi:10.3390/ijerph20054260)
Supplement: Supplementary file 1 [file ijerph-20-04260-s001.zip]

Archive with 1 entries (1 files):
- ijerph-2175139-supplementary.pdf
